# Supplementary material for: Necroptosis Blockade Potentiates the Neuroprotective Effect of Hypothermia in Neonatal Hypoxic-Ischemic Encephalopathy
Source: Biomedicines. 2022 Nov 13;10(11):2913. doi: 10.3390/biomedicines10112913 (PMC9687213; doi:10.3390/biomedicines10112913)
Supplement: Supplementary file 1 [file biomedicines-10-02913-s001.zip]

Archive with 1 entries (1 files):
- biomedicines-1998711-supplementary.pdf
